# Supplementary material for: N-Acetylcysteine in Endometriosis: A Systematic Review of Biological Rationale and Clinical Evidence
Source: Antioxidants (Basel). 2026 Jul 16;15(7):880. doi: 10.3390/antiox15070880 (PMC13405467; doi:10.3390/antiox15070880)
Supplement: Supplementary file 1 [file antioxidants-15-00880-s001.zip]

Archive with 3 entries (3 files):
- Supplementary Table S3.pdf
- Supplementary Table S1. PRISMA_2020_checklist.pdf
- Supplementary Table S2.pdf
